# Supplementary material for: Assembly of a micro-hotspot of caenogastropod endemism in the southern Nevada desert, with a description of a new species of Tryonia (Truncatelloidea, Cochliopidae)
Source: Zookeys. 2015 Mar 30;(492):107–22. doi: 10.3897/zookeys.492.9246 (PMC4389216; doi:10.3897/zookeys.492.9246)
Supplement: XML Treatment for Tryonia infernalis [file zookeys.492.9246-treatment1.xml]

<!DOCTYPE tp:taxon-treatment
  PUBLIC "-//TaxonX//DTD Taxonomic Treatment Publishing DTD v0 20100105//EN" "tax-treatment-NSO.dtd">
<tp:taxon-treatment xmlns:tp="http://www.plazi.org/taxpub"><tp:treatment-meta><kwd-group><label>Taxon classification</label><kwd><named-content content-type="kingdom">Animalia</named-content></kwd><kwd><named-content content-type="order">Littorinimorpha</named-content></kwd><kwd><named-content content-type="family">Cochliopidae</named-content></kwd></kwd-group><mixed-citation publication-type="journal"><person-group><name><surname>Hershler</surname><given-names>Robert</given-names></name><name><surname>Liu</surname><given-names>Hsiu-Ping</given-names></name><name><surname>Simpson</surname><given-names>Jeffrey S.</given-names></name></person-group><article-title>Assembly of a micro-hotspot of caenogastropod endemism in the southern Nevada desert, with a description of a new species of <italic><tp:taxon-name><tp:taxon-name-part taxon-name-part-type="genus">Tryonia</tp:taxon-name-part></tp:taxon-name></italic> (<tp:taxon-name><tp:taxon-name-part taxon-name-part-type="superfamily">Truncatelloidea</tp:taxon-name-part></tp:taxon-name>, <tp:taxon-name><tp:taxon-name-part taxon-name-part-type="family">Cochliopidae</tp:taxon-name-part></tp:taxon-name>)</article-title><source>Zookeys</source><day>30</day><month>3</month><year>2015</year><volume>2015</volume><issue>492</issue><fpage>107</fpage><lpage>122</lpage><pub-id pub-id-type="doi">10.3897/zookeys.492.9246</pub-id></mixed-citation></tp:treatment-meta><tp:nomenclature><tp:taxon-name>
                            <tp:taxon-name-part taxon-name-part-type="genus">Tryonia</tp:taxon-name-part>
                            <tp:taxon-name-part taxon-name-part-type="species">infernalis</tp:taxon-name-part>
                            <object-id xmlns:xlink="http://www.w3.org/1999/xlink" content-type="zoobank" xlink:type="simple">http://zoobank.org/F7DD4C5E-E128-48AC-BAAE-866B6980C869</object-id>
                        </tp:taxon-name><tp:taxon-authority>Hershler, Liu, &amp; Simpson</tp:taxon-authority><tp:taxon-status xmlns:xlink="http://www.w3.org/1999/xlink" xlink:type="simple">sp. n.</tp:taxon-status><tp:nomenclature-citation-list><tp:nomenclature-citation><tp:taxon-name>
                            <tp:taxon-name-part taxon-name-part-type="genus">Tryonia</tp:taxon-name-part>
                            <tp:taxon-name-part taxon-name-part-type="species">infernalis</tp:taxon-name-part>
                        </tp:taxon-name><comment>Undescribed [<italic><tp:taxon-name><tp:taxon-name-part taxon-name-part-type="genus">Fontelicella</tp:taxon-name-part></tp:taxon-name></italic> and] <italic><tp:taxon-name><tp:taxon-name-part taxon-name-part-type="genus">Tryonia</tp:taxon-name-part></tp:taxon-name></italic> species.—<xref ref-type="bibr" rid="B43">Williams et al. 1985</xref>: 32.</comment></tp:nomenclature-citation><tp:nomenclature-citation><tp:taxon-name><tp:taxon-name-part taxon-name-part-type="genus">Tryonia</tp:taxon-name-part> <tp:taxon-name-part taxon-name-part-type="species">porrecta</tp:taxon-name-part></tp:taxon-name><comment>.—<xref ref-type="bibr" rid="B11">Hershler 1999</xref>: 335.</comment></tp:nomenclature-citation></tp:nomenclature-citation-list></tp:nomenclature><tp:treatment-sec sec-type="Types"><title>Types.</title><p>USNM 883884 (a dry shell), Blue Point Spring, just below source, Clark County, Nevada, <named-content xmlns:xlink="http://www.w3.org/1999/xlink" content-type="dwc:verbatimCoordinates" xlink:type="simple">36.3894°N, 114.4329°W</named-content>, 24 July 1988, R. Hershler. Paratypes (ca. 200 dry shell and alcohol preserved specimens), USNM 1266143 (from same lot).</p></tp:treatment-sec><tp:treatment-sec sec-type="Referred material"><title>Referred material.</title><p>NEVADA. <italic>Clark County</italic>: USNM 883248 (coll. James J. Landye, 17-XII-1992), USNM 1098627 (coll. Donald W. Sada, 6-XII-2006), USNM 1146345 (coll. Andrew K. Schwaneflugel, 29-V-2008), USNM 1146420 (coll. DWS, 11-XII-2009), USNM 1248362 (coll. RH, 5–15–2014), USNM 854844 (coll. Saxon Sharpe, no date), Blue Point Spring.</p></tp:treatment-sec><tp:treatment-sec sec-type="Diagnosis"><title>Diagnosis.</title><p>Shell medium-sized, conic to turriform; penis having two distal papillae on the inner edge and a single basal papilla both on the inner and outer edges. Readily distinguished from geographically proximal and closely related <italic><tp:taxon-name><tp:taxon-name-part taxon-name-part-type="genus">Tryonia</tp:taxon-name-part> <tp:taxon-name-part taxon-name-part-type="species">clathrata</tp:taxon-name-part></tp:taxon-name></italic> by its smaller size, weaker shell sculpture, and smaller number of papillae on the inner edge of the penis. Differentiated from <italic><tp:taxon-name><tp:taxon-name-part taxon-name-part-type="genus">Tryonia</tp:taxon-name-part> <tp:taxon-name-part taxon-name-part-type="species">gilae</tp:taxon-name-part></tp:taxon-name></italic> (also distributed in the lower Colorado River basin) by its more convex teleoconch whorls, lateral expansion of distal bulb of penis, and in having a basal papilla on the inner edge of the penis. Differs from <italic><tp:taxon-name><tp:taxon-name-part taxon-name-part-type="genus">Tryonia</tp:taxon-name-part> <tp:taxon-name-part taxon-name-part-type="species">porrecta</tp:taxon-name-part></tp:taxon-name></italic>, with which it was previously confused, by its smaller size, consistently weak shell sculpture, and much greater frequency of males.</p></tp:treatment-sec><tp:treatment-sec sec-type="Description"><title>Description.</title><p>Shell (Fig. <xref ref-type="fig" rid="F4">4A–B</xref>) up to 2.8 mm tall, large females having 5.00–5.75 whorls, spire height 100–133% width of shell, male shells smaller than those of females. Teleoconch whorls highly convex, evenly rounded. Aperture ovate, weakly angled adapically. Parietal lip complete, adnate, umbilicus narrow. Outer lip orthocline or prosocline, sometimes weakly sinuate. Sculpture of strong growth lines and a few weak spiral threads. Periostracum light brown. Shell parameters for a series of paratypes are given in Table <xref ref-type="table" rid="T1">1</xref>.</p><fig id="F4" position="float" orientation="portrait"><label>Figure 4.</label><caption><p>Shells, opercula and radula, <italic><tp:taxon-name><tp:taxon-name-part taxon-name-part-type="genus">Tryonia</tp:taxon-name-part> <tp:taxon-name-part taxon-name-part-type="species">infernalis</tp:taxon-name-part></tp:taxon-name></italic> sp. n. <bold>A</bold> Holotype, USNM 883884 <bold>B</bold> Male shell, USNM 1266143 <bold>C, D</bold> Opercula (outer, inner sides), USNM 1266143 <bold>E</bold> Portion of radular ribbon, USNM 1266143 <bold>F</bold> Central teeth, USNM 1266143 <bold>G</bold> Lateral and inner marginal teeth, USNM 1266143. Scale bars <bold>A–B:</bold> 1.0 mm; <bold>C, D:</bold> 200 µm; <bold>E–G:</bold> 10 µm.</p></caption><graphic xmlns:xlink="http://www.w3.org/1999/xlink" xlink:href="zookeys-492-107-g004.jpg" position="float" orientation="portrait" xlink:type="simple" id="oo_41012.jpg"/></fig><table-wrap id="T1" position="float" orientation="portrait"><label>Table 1.</label><caption><p>Shell parameters for <italic><tp:taxon-name><tp:taxon-name-part taxon-name-part-type="genus">Tryonia</tp:taxon-name-part> <tp:taxon-name-part taxon-name-part-type="species">infernalis</tp:taxon-name-part></tp:taxon-name></italic>. Measurements are in mm.</p></caption><table rules="all"><tbody><tr><th rowspan="1" colspan="1"/><th rowspan="1" colspan="1">WH</th><th rowspan="1" colspan="1">SH</th><th rowspan="1" colspan="1">SW</th><th rowspan="1" colspan="1">HBW</th><th rowspan="1" colspan="1">WBW</th><th rowspan="1" colspan="1">AH</th><th rowspan="1" colspan="1">AW</th><th rowspan="1" colspan="1">SW/SH</th><th rowspan="1" colspan="1">HBW/SH</th><th rowspan="1" colspan="1">AH/SH</th></tr><tr><td rowspan="1" colspan="11">Holotype, USNM 883884</td></tr><tr><td rowspan="1" colspan="1"/><td rowspan="1" colspan="1">5.75</td><td rowspan="1" colspan="1">3.09</td><td rowspan="1" colspan="1">1.78</td><td rowspan="1" colspan="1">1.87</td><td rowspan="1" colspan="1">1.56</td><td rowspan="1" colspan="1">1.13</td><td rowspan="1" colspan="1">1.00</td><td rowspan="1" colspan="1">0.58</td><td rowspan="1" colspan="1">0.604</td><td rowspan="1" colspan="1">0.36</td></tr><tr><td rowspan="1" colspan="11">Paratypes, USNM 1266143 (<italic>n</italic> = 9)</td></tr><tr><td rowspan="1" colspan="1">Mean</td><td rowspan="1" colspan="1">5.33</td><td rowspan="1" colspan="1">2.61</td><td rowspan="1" colspan="1">1.41</td><td rowspan="1" colspan="1">1.60</td><td rowspan="1" colspan="1">1.25</td><td rowspan="1" colspan="1">0.95</td><td rowspan="1" colspan="1">0.80</td><td rowspan="1" colspan="1">0.54</td><td rowspan="1" colspan="1">0.61</td><td rowspan="1" colspan="1">0.37</td></tr><tr><td rowspan="1" colspan="1">S.D.</td><td rowspan="1" colspan="1">0.28</td><td rowspan="1" colspan="1">0.15</td><td rowspan="1" colspan="1">0.06</td><td rowspan="1" colspan="1">0.07</td><td rowspan="1" colspan="1">0.06</td><td rowspan="1" colspan="1">0.04</td><td rowspan="1" colspan="1">0.04</td><td rowspan="1" colspan="1">0.03</td><td rowspan="1" colspan="1">0.03</td><td rowspan="1" colspan="1">0.02</td></tr><tr><td rowspan="1" colspan="1">Range</td><td rowspan="1" colspan="1">5.00–5.75</td><td rowspan="1" colspan="1">2.41–2.82</td><td rowspan="1" colspan="1">1.33–1.54</td><td rowspan="1" colspan="1">1.46–1.71</td><td rowspan="1" colspan="1">1.13–1.34</td><td rowspan="1" colspan="1">0.91–1.02</td><td rowspan="1" colspan="1">0.75–0.86</td><td rowspan="1" colspan="1">0.49–0.59</td><td rowspan="1" colspan="1">0.58–0.65</td><td rowspan="1" colspan="1">0.34–0.39</td></tr></tbody></table></table-wrap><p>Inner and outer sides of operculum smooth (Fig. <xref ref-type="fig" rid="F4">4C–D</xref>). Radula (Fig. <xref ref-type="fig" rid="F4">4E–G</xref>): dorsal edge of central teeth concave, basal tongue V-shaped, median cusps elongate, distally pointed, lateral cusps four–six, basal cusps one–two, usually two (innermost larger; Fig. <xref ref-type="fig" rid="F4">4F</xref>). Lateral teeth having three–five cusps on inner and five–seven cusps on outer side, length of outer wing about 200% width of cutting edge, central cusp pointed (Fig. <xref ref-type="fig" rid="F4">4G</xref>). Inner marginal teeth with 24–34 cusps, outer marginal teeth with 27–38 cusps. Radula data are from USNM 1266143.</p><!--PageBreak--><p>Animal darkly pigmented. Penis (Fig. <xref ref-type="fig" rid="F5">5</xref>) having two distal and one basal papillae on inner edge and one basal papilla on outer edge (29 of 30 specimens); one specimen differed in having a single distal papilla along the inner edge. Distal bulb of penis expanded laterally on inner side, black; stylet small. Penial duct weakly undulating along most of length. Penial data are from USNM 1248362.</p><fig id="F5" position="float" orientation="portrait"><label>Figure 5.</label><caption><p>Penis (dorsal surface), <italic><tp:taxon-name><tp:taxon-name-part taxon-name-part-type="genus">Tryonia</tp:taxon-name-part> <tp:taxon-name-part taxon-name-part-type="species">infernalis</tp:taxon-name-part></tp:taxon-name></italic>, USNM 1248362. Scale bar: 500 µm. <bold>Db</bold> distal bulb <bold>Pa</bold> distal papilla <bold>Pd</bold> penial duct.</p></caption><graphic xmlns:xlink="http://www.w3.org/1999/xlink" xlink:href="zookeys-492-107-g005.jpg" position="float" orientation="portrait" xlink:type="simple" id="oo_41013.jpg"/></fig></tp:treatment-sec><tp:treatment-sec sec-type="Etymology"><title>Etymology.</title><p>The specific epithet (infernalis) is a Latin adjective meaning hellish, and refers to the Valley of Fire, which is closely proximal to the type locality.</p><!--PageBreak--></tp:treatment-sec><tp:treatment-sec sec-type="Distribution and habitat"><title>Distribution and habitat.</title><p><italic><tp:taxon-name><tp:taxon-name-part taxon-name-part-type="genus">Tryonia</tp:taxon-name-part> <tp:taxon-name-part taxon-name-part-type="species">infernalis</tp:taxon-name-part></tp:taxon-name></italic> is known only from its type locality, a thermal (ca. 30 °C) rheocrene (discharging ca. 0.55 l/s; <xref ref-type="bibr" rid="B40">USGS 2007</xref>) whose outflow forms a narrow (ca. 0.3 m) stream (Fig. <xref ref-type="fig" rid="F6">6A</xref>). <italic><tp:taxon-name><tp:taxon-name-part taxon-name-part-type="genus">Tryonia</tp:taxon-name-part> <tp:taxon-name-part taxon-name-part-type="species">infernalis</tp:taxon-name-part></tp:taxon-name></italic> is restricted to the upper 10 m of the spring run where it lives on silt and rocks. This species was considered to be extinct in 2002 following a series of unsuccessful searches, however it was subsequently “rediscovered” in a small, ponded reach above a weir plate associated with a USGS gaging station (Fig. <xref ref-type="fig" rid="F6">6B</xref>) in 2007 (<xref ref-type="bibr" rid="B32">Sada and Jacobs 2008</xref>; also see <xref ref-type="bibr" rid="B5">CCDCP 2002</xref>) and currently is abundant at this site (RH, personal observation).</p><fig id="F6" position="float" orientation="portrait"><label>Figure 6.</label><caption><p>Photographs of Blue Point Spring. <bold>A</bold> Outflow channel; spring originates below one of the mesquite trees in the upper right (photograph taken on 24/III/2009) <bold>B</bold> Ponded area where <italic><tp:taxon-name><tp:taxon-name-part taxon-name-part-type="genus">Tryonia</tp:taxon-name-part> <tp:taxon-name-part taxon-name-part-type="species">infernalis</tp:taxon-name-part></tp:taxon-name></italic> occurs abundantly; the USGS gage house is in the lower left (15/V/2014).</p></caption><graphic xmlns:xlink="http://www.w3.org/1999/xlink" xlink:href="zookeys-492-107-g006.jpg" position="float" orientation="portrait" xlink:type="simple" id="oo_41014.jpg"/></fig></tp:treatment-sec><tp:treatment-sec sec-type="Remarks"><title>Remarks.</title><p>The reproductive anatomy of several females was studied to confirm that this species belongs to <italic><tp:taxon-name><tp:taxon-name-part taxon-name-part-type="genus">Tryonia</tp:taxon-name-part></tp:taxon-name></italic> as currently defined (<xref ref-type="bibr" rid="B12">Hershler 2001</xref>).</p></tp:treatment-sec><ref-list><ref id="B43"><mixed-citation xmlns:xlink="http://www.w3.org/1999/xlink" xlink:type="simple"><person-group><name name-style="western"><surname>Williams</surname><given-names>JE</given-names></name><name name-style="western"><surname>Bowman</surname><given-names>DB</given-names></name><name name-style="western"><surname>Brooks</surname><given-names>JE</given-names></name><etal> et al.</etal></person-group> (<year>1985</year>) <article-title>Endangered aquatic ecosystems in North American deserts with a list of vanishing fishes of the region.</article-title><source>Journal of the Arizona-Nevada Academy of Science</source><volume>20</volume>: <fpage>1</fpage>–<lpage>62</lpage>.</mixed-citation></ref><ref id="B11"><mixed-citation xmlns:xlink="http://www.w3.org/1999/xlink" xlink:type="simple"><person-group><name name-style="western"><surname>Hershler</surname><given-names>R</given-names></name></person-group> (<year>1999</year>) <article-title>A systematic review of the hydrobiid snails (<tp:taxon-name><tp:taxon-name-part taxon-name-part-type="class">Gastropoda</tp:taxon-name-part></tp:taxon-name>: <tp:taxon-name><tp:taxon-name-part taxon-name-part-type="superfamily">Rissooidea</tp:taxon-name-part></tp:taxon-name>) of the Great Basin, western United States. Part II. Genera <italic><tp:taxon-name><tp:taxon-name-part taxon-name-part-type="genus">Colligyrus</tp:taxon-name-part></tp:taxon-name></italic>, <italic><tp:taxon-name><tp:taxon-name-part taxon-name-part-type="genus">Eremopyrgus</tp:taxon-name-part></tp:taxon-name></italic>, <italic><tp:taxon-name><tp:taxon-name-part taxon-name-part-type="genus">Fluminicola</tp:taxon-name-part></tp:taxon-name></italic>, <italic><tp:taxon-name><tp:taxon-name-part taxon-name-part-type="genus">Pristinicola</tp:taxon-name-part></tp:taxon-name></italic>, and <italic><tp:taxon-name><tp:taxon-name-part taxon-name-part-type="genus">Tryonia</tp:taxon-name-part></tp:taxon-name></italic>.</article-title><source>Veliger</source><volume>42</volume>: <fpage>306</fpage>–<lpage>337</lpage>.</mixed-citation></ref><ref id="B40"><mixed-citation xmlns:xlink="http://www.w3.org/1999/xlink" xlink:type="simple"><institution xlink:type="simple">USGS</institution> (<institution xlink:type="simple">United States Geological Survey</institution>) (<year>2007</year>) <source>Water-data Report 2007. 09419547</source><publisher-loc>Blue Point Spring near Valley of Fire State Park, NV</publisher-loc>. <ext-link ext-link-type="uri" xlink:href="http://wdr.water.usgs.gov/wy2007/pdfs/09419547.2007.pdf" xlink:type="simple">http://wdr.water.usgs.gov/wy2007/pdfs/09419547.2007.pdf</ext-link> [<date-in-citation content-type="access-date">accessed 16 December 2014</date-in-citation>]</mixed-citation></ref><ref id="B32"><mixed-citation xmlns:xlink="http://www.w3.org/1999/xlink" xlink:type="simple"><person-group><name name-style="western"><surname>Sada</surname><given-names>DW</given-names></name><name name-style="western"><surname>Jacobs</surname><given-names>CA</given-names></name></person-group> (<year>2008</year>) <article-title>Environmental and biological characteristics of springs in Lake Mead National Recreation Area, Nevada and Arizona.</article-title><publisher-name>Desert Research Institute</publisher-name>, <publisher-loc>Las Vegas, NV</publisher-loc>. <comment>[Unpublished]</comment><source>Report to Lake Mead National Recreation Area, Unietd States Park Service, Boulder City, Nevada and Great Basin Cooperative Ecosystem Studies Unit</source>. <issue>Task Agreement No. J8R07060021</issue>. <ext-link ext-link-type="uri" xlink:href="http://irmafiles.nps.gov/reference/holding/146687?accessType=DOWNLOAD" xlink:type="simple">http://irmafiles.nps.gov/reference/holding/146687?accessType=DOWNLOAD</ext-link> [<date-in-citation content-type="access-date">accessed 16 December 2014</date-in-citation>]</mixed-citation></ref><ref id="B5"><mixed-citation xmlns:xlink="http://www.w3.org/1999/xlink" xlink:type="simple"><institution xlink:type="simple">CCDCP</institution> (<institution xlink:type="simple">Clark County Desert Conservation Program</institution>) (<year>2002</year>) <source>Biennium report for the 1999-2001 Biennium</source>. <ext-link ext-link-type="uri" xlink:href="http://www.clarkcountynv.gov/Depts/dcp/Documents/Library/dcp%20reports/2002/99-01BiennRptwpicturesMDH.pdf" xlink:type="simple">http://www.clarkcountynv.gov/Depts/dcp/Documents/Library/dcp%20reports/2002/99-01BiennRptwpicturesMDH.pdf</ext-link> [<date-in-citation content-type="access-date">accessed 18 December 2014</date-in-citation>]</mixed-citation></ref><ref id="B12"><mixed-citation xmlns:xlink="http://www.w3.org/1999/xlink" xlink:type="simple"><person-group><name name-style="western"><surname>Hershler</surname><given-names>R</given-names></name></person-group> (<year>2001</year>) <article-title>Systematics of the North and Central American aquatic snail genus <italic><tp:taxon-name><tp:taxon-name-part taxon-name-part-type="genus">Tryonia</tp:taxon-name-part></tp:taxon-name></italic> (<tp:taxon-name><tp:taxon-name-part taxon-name-part-type="superfamily">Rissooidea</tp:taxon-name-part></tp:taxon-name>: <tp:taxon-name><tp:taxon-name-part taxon-name-part-type="family">Hydrobiidae</tp:taxon-name-part></tp:taxon-name>).</article-title><source>Smithsonian Contributions to Zoology</source><volume>612</volume>: <fpage>1</fpage>–<lpage>53</lpage>. doi: <ext-link ext-link-type="doi" xlink:href="10.5479/si.00810282.612" xlink:type="simple">10.5479/si.00810282.612</ext-link></mixed-citation></ref></ref-list></tp:taxon-treatment>
